# Supplementary material for: The impact of the RASSF1C and PIWIL1 on DNA methylation: the identification of GMIP as a tumor suppressor
Source: Oncotarget. 2020 Nov 10;11(45):4082–92. doi: 10.18632/oncotarget.27795 (PMC7665232; doi:10.18632/oncotarget.27795)
Supplement: Supplementary file 2 [file oncotarget-11-4082-s002.xlsx]

## Sheet: Sheet1
Supplementary Table 1: 99 DMRs regulated by the RASSF1C-PIWIL1-piRNA pathway
Sample	#Chr	Start	End	Len	#CpGs	+&-Hits	Pr	Test	Enddist	Overlap	Strand	>Meth	PropMeth	Fold_diff	Gene	Gene map
1C	1	1373575	1373786	212	5	420	0.000109138	FE	-3544	on_intron	5'	S	R=0.3542,S=0.5307	1.5	VWA1	1370241-1378262
1C-KD	1	1373575	1373786	212	5	412	2.15e-05	FE	-3544	on_intron	5'	R	R=0.3542,S=0.1773	2	VWA1	1370241-1378262
PIWIL1-KD	1	1373575	1373786	212	5	292	0.000771458	FE	-3544	on_intron	5'	R	R=0.3542,S=0.1800	1.97	VWA1	1370241-1378262
1C	1	9970482	9970638	157	17	1582	0.00228457	FE	89	-	3'	R	R=0.0222,S=0.0053	4.21	CTNNBIP1	9908334-9970394
1C-KD	1	9970482	9970638	157	17	1335	0.00571513	FE	89	-	3'	S	R=0.0222,S=0.0469	2.12	CTNNBIP1	9908334-9970394
PIWIL1-KD	1	9970482	9970638	157	17	1804	0.00660213	FE	89	-	3'	S	R=0.0222,S=0.0435	1.96	CTNNBIP1	9908334-9970394
1C	1	27718916	27719103	188	29	3162	0.00384931	FE	46	CpGI_core	5'	S	R=0.0173,S=0.0330	1.91	GPR3	27719148-27722318
1C-KD	1	27718916	27719103	188	29	2347	0.00854929	FE	46	CpGI_core	5'	R	R=0.0173,S=0.0066	2.63	GPR3	27719148-27722318
PIWIL1-KD	1	27718916	27719103	188	29	3282	0.0249144	FE	46	CpGI_core	5'	R	R=0.0173,S=0.0096	1.81	GPR3	27719148-27722318
1C	1	54303049	54303238	190	10	484	0.00216118	FE	-1483	on_intron	3'	S	R=0.0850,S=0.1725	2.03	TMEM48	54231133-54304533
1C-KD	1	54303049	54303238	190	10	519	5.9e-08	FE	-1483	on_intron	3'	R	R=0.0850,S=0.0000	-	TMEM48	54231133-54304533
PIWIL1-KD	1	54303049	54303238	190	10	384	1.09e-05	FE	-1483	on_intron	3'	R	R=0.0850,S=0.0000	-	TMEM48	54231133-54304533
1C	1	114696441	114696624	184	18	601	3.56e-08	FE	-99	CpGI_core	3'	S	R=0.1379,S=0.3662	2.66	SYT6	114631914-114696541
1C-KD	1	114696441	114696624	184	18	297	2.88e-07	FE	-99	CpGI_core	3'	R	R=0.1379,S=0.0000	-	SYT6	114631914-114696541
PIWIL1-KD	1	114696441	114696624	184	18	399	0.0373269	FE	-99	CpGI_core	3'	R	R=0.1379,S=0.0866	1.59	SYT6	114631914-114696541
1C	1	119211141	119211294	154	7	504	1.54e-10	FE	483296	-	3'	S	R=0.5248,S=0.7901	1.51	SPAG17	118496484-118727846
1C-KD	1	119211141	119211294	154	7	304	1.16228e-05	FE	483296	-	3'	R	R=0.5248,S=0.2258	2.32	SPAG17	118496484-118727846
PIWIL1-KD	1	119211141	119211294	154	7	323	0.00205051	FE	483296	-	3'	R	R=0.5248,S=0.3457	1.52	SPAG17	118496484-118727846
1C	1	161410118	161410183	66	12	1629	0.016884	FE	72455	-	3'	R	R=0.0170,S=0.0054	3.18	C1orf192	161334521-161337664
1C-KD	1	161410118	161410183	66	12	1683	2.8279e-13	FE	72455	-	3'	S	R=0.0170,S=0.0949	5.58	C1orf192	161334521-161337664
PIWIL1-KD	1	161410118	161410183	66	12	2213	5.85109e-05	FE	72455	-	3'	S	R=0.0170,S=0.0466	2.74	C1orf192	161334521-161337664
1C	1	227505832	227505994	163	12	291	0.02722	FE	-342	on_exon	3'	S	R=0.0420,S=0.1014	2.42	CDC42BPA	227177566-227506175
1C-KD	1	227505832	227505994	163	12	446	0.0134034	FE	-342	on_exon	3'	R	R=0.0420,S=0.0066	6.36	CDC42BPA	227177566-227506175
PIWIL1-KD	1	227505832	227505994	163	12	323	0.0070947	FE	-342	on_exon	3'	R	R=0.0420,S=0.0000	-	CDC42BPA	227177566-227506175
1C	2	44223044	44223181	138	14	2101	0.0496233	FE	-99	-	3'	S	R=0.0150,S=0.0235	1.57	LRPPRC	44113363-44223144
1C-KD	2	44223044	44223181	138	14	2343	2.37428e-06	FE	-99	-	3'	R	R=0.0150,S=0.0000	-	LRPPRC	44113363-44223144
PIWIL1-KD	2	44223044	44223181	138	14	2165	0.0340866	FE	-99	-	3'	R	R=0.0150,S=0.0069	2.15	LRPPRC	44113363-44223144
1C	2	65662753	65662944	192	9	1150	0.00182901	FE	2983	-	3'	S	R=0.0537,S=0.1030	1.92	SPRED2	65537985-65659771
1C-KD	2	65662753	65662944	192	9	1026	0.0070854	FE	2983	-	3'	R	R=0.0537,S=0.0238	2.25	SPRED2	65537985-65659771
PIWIL1-KD	2	65662753	65662944	192	9	914	0.0467812	FE	2983	-	3'	R	R=0.0537,S=0.0339	1.58	SPRED2	65537985-65659771
1C	2	85822447	85822612	166	12	4135	0.042254	FE	237	-	5'	R	R=0.0095,S=0.0053		RNF181	85822848-85824736
1C-KD	2	85822447	85822612	166	12	4439	3.18e-05	FE	237	-	5'	S	R=0.0095,S=0.0255		RNF181	85822848-85824736
PIWIL1-KD	2	85822447	85822612	166	12	4042	0.0241183	FE	237	-	5'	S	R=0.0095,S=0.0158		RNF181	85822848-85824736
1C	2	182756800	182756972	173	17	1469	0.00313658	FE	-411	on_exon	5'	S	R=0.0212,S=0.0464	2.19	SSFA2	182756560-182795465
1C-KD	2	182756800	182756972	173	17	1375	9.54e-05	FE	-411	on_exon	5'	R	R=0.0212,S=0.0000	-	SSFA2	182756560-182795465
PIWIL1-KD	2	182756800	182756972	173	17	1252	0.00311456	FE	-411	on_exon	5'	R	R=0.0212,S=0.0022	9.57	SSFA2	182756560-182795465
1C	2	214149285	214149449	165	20	2230	1.11e-15	FE	132135	-	3'	S	R=0.0301,S=0.1199	3.98	IKZF2	213864429-214017151
1C-KD	2	214149285	214149449	165	20	1945	6.46e-06	FE	132135	-	3'	R	R=0.0301,S=0.0048	6.32	IKZF2	213864429-214017151
PIWIL1-KD	2	214149285	214149449	165	20	1619	0.00728058	FE	132135	-	3'	R	R=0.0301,S=0.0124	2.42	IKZF2	213864429-214017151
1C	2	242157078	242157219	142	18	673	0.00553904	FE	-29294	intron_exon_boundary	5'	R	R=0.1224,S=0.0645	1.9	ANO7	242127924-242164792
1C-KD	2	242157078	242157219	142	18	741	2.14413e-07	FE	-29294	intron_exon_boundary	5'	S	R=0.1224,S=0.2690	2.2	ANO7	242127924-242164792
PIWIL1-KD	2	242157078	242157219	142	18	890	4.65465e-09	FE	-29294	intron_exon_boundary	5'	S	R=0.1224,S=0.2753	2.25	ANO7	242127924-242164792
1C	3	9851619	9851740	122	17	1769	0.0439604	FE	-17560	on_intron	5'	R	R=0.0267,S=0.0129	2.06	ARPC4	9834179-9855035
1C-KD	3	9851619	9851740	122	17	1345	0.00083148	FE	-17560	on_intron	5'	S	R=0.0267,S=0.0737	2.76	ARPC4	9834179-9855035
PIWIL1-KD	3	9851619	9851740	122	17	1892	0.0159335	FE	-17560	on_intron	5'	S	R=0.0267,S=0.0534	2	ARPC4	9834179-9855035
1C	3	28617596	28617716	121	14	258	0.0458302	FE	226979	-	3'	R	R=0.0684,S=0.0213	3.21	AZI2	28356494-28390618
1C-KD	3	28617596	28617716	121	14	281	1.67e-06	FE	226979	-	3'	S	R=0.0684,S=0.2866	4.19	AZI2	28356494-28390618
PIWIL1-KD	3	28617596	28617716	121	14	356	0.0388784	FE	226979	-	3'	S	R=0.0684,S=0.1255	1.84	AZI2	28356494-28390618
1C	3	158288958	158289159	202	21	2765	0.0160904	FE	-206	exon_intron_boundary	5'	S	R=0.0074,S=0.0187	2.53	MLF1	158288952-158325041
1C-KD	3	158288958	158289159	202	21	2490	0.00148073	FE	-206	exon_intron_boundary	5'	R	R=0.0074,S=0.0000	-	MLF1	158288952-158325041
PIWIL1-KD	3	158288958	158289159	202	21	1536	0.0166189	FE	-206	exon_intron_boundary	5'	R	R=0.0074,S=0.0000	-	MLF1	158288952-158325041
1C	3	186500773	186500937	165	10	5289	0.00852802	FE	58	-	5'	R	R=0.0104,S=0.0045	2.3	EIF4A2	186500994-186507689
1C-KD	3	186500773	186500937	165	10	7032	0.0035048	FE	58	-	5'	S	R=0.0104,S=0.0198	1.9	EIF4A2	186500994-186507689
PIWIL1-KD	3	186500773	186500937	165	10	4077	6.1e-05	FE	58	-	5'	S	R=0.0104,S=0.0275	2.64	EIF4A2	186500994-186507689
1C	4	122871939	122872155	217	13	5318	3.61e-05	FE	-969	on_intron	3'	R	R=0.0105,S=0.0020	5.16	TRPC3	122800182-122872909
1C-KD	4	122871939	122872155	217	13	5411	0.000770444	FE	-969	on_intron	3'	S	R=0.0105,S=0.0211	2	TRPC3	122800182-122872909
PIWIL1-KD	4	122871939	122872155	217	13	4244	0.0113527	FE	-969	on_intron	3'	S	R=0.0105,S=0.0182	1.73	TRPC3	122800182-122872909
1C	4	180980347	180980514	168	16	1364	0.021142	FE	2616691	-	3'	R	R=0.0223,S=0.0085	2.62	AGA	178351924-178363657
1C-KD	4	180980347	180980514	168	16	1007	0.013612	FE	2616691	-	3'	S	R=0.0223,S=0.0470	2.11	AGA	178351924-178363657
PIWIL1-KD	4	180980347	180980514	168	16	1315	0.000129877	FE	2616691	-	3'	S	R=0.0223,S=0.0644	2.89	AGA	178351924-178363657
1C	5	1424059	1424266	208	7	457	1.64e-05	FE	-21485	on_intron	3'	S	R=0.2817,S=0.4857	1.72	SLC6A3	1392909-1445545
1C-KD	5	1424059	1424266	208	7	255	3.92e-08	FE	-21485	on_intron	3'	R	R=0.2817,S=0.0354	7.96	SLC6A3	1392909-1445545
PIWIL1-KD	5	1424059	1424266	208	7	230	0.00796207	FE	-21485	on_intron	3'	R	R=0.2817,S=0.1477	1.91	SLC6A3	1392909-1445545
1C	5	54469257	54469447	191	11	1832	1.66e-05	FE	253	-	3'	S	R=0.0111,S=0.0441	3.98	CDC20B	54408799-54469005
1C-KD	5	54469257	54469447	191	11	1465	0.00341201	FE	253	-	3'	R	R=0.0111,S=0.0000	-	CDC20B	54408799-54469005
PIWIL1-KD	5	54469257	54469447	191	11	1273	0.0105279	FE	253	-	3'	R	R=0.0111,S=0.0000	-	CDC20B	54408799-54469005
1C	5	94982398	94982573	176	24	3077	0.0157165	FE	-114	-	5'	S	R=0.0104,S=0.0198	1.91	RFESD	94982458-94993786
1C-KD	5	94982398	94982573	176	24	1516	0.0381225	FE	-114	-	5'	R	R=0.0104,S=0.0000	-	RFESD	94982458-94993786
PIWIL1-KD	5	94982398	94982573	176	24	1909	0.00237679	FE	-114	-	5'	R	R=0.0104,S=0.0000	-	RFESD	94982458-94993786
1C	5	137667830	137668010	181	12	3253	2.06e-08	FE	-385	on_intron	5'	S	R=0.0269,S=0.0675	2.51	FAM53C	137667624-137685416
1C-KD	5	137667830	137668010	181	12	3415	0.00139496	FE	-385	on_intron	5'	R	R=0.0269,S=0.0130	2.07	FAM53C	137667624-137685416
PIWIL1-KD	5	137667830	137668010	181	12	2906	0.00794748	FE	-385	on_intron	5'	R	R=0.0269,S=0.0148	1.81	FAM53C	137667624-137685416
1C	5	140700121	140700246	126	9	677	0.0122812	FE	-208	on_exon	3'	S	R=0.0640,S=0.1124	1.76	TAF7	140698057-140700330
1C-KD	5	140700121	140700246	126	9	533	4.22e-06	FE	-208	on_exon	3'	R	R=0.0640,S=0.0000	-	TAF7	140698057-140700330
PIWIL1-KD	5	140700121	140700246	126	9	639	0.0307393	FE	-208	on_exon	3'	R	R=0.0640,S=0.0334	1.92	TAF7	140698057-140700330
1C	6	391664	391864	201	13	1315	0.00646697	FE	-124	-	5'	R	R=0.0631,S=0.0338	1.87	IRF4	391739-411447
1C-KD	6	391664	391864	201	13	1354	3.74298e-09	FE	-124	-	5'	S	R=0.0631,S=0.1739	2.76	IRF4	391739-411447
PIWIL1-KD	6	391664	391864	201	13	1461	1.15892e-07	FE	-124	-	5'	S	R=0.0631,S=0.1578	2.5	IRF4	391739-411447
1C	6	24646353	24646544	192	26	2705	5.55e-06	FE	20720	-	5'	S	R=0.0409,S=0.0839	2.05	ACOT13	24667263-24705293
1C-KD	6	24646353	24646544	192	26	3388	4.75e-08	FE	20720	-	5'	R	R=0.0409,S=0.0106	3.87	ACOT13	24667263-24705293
PIWIL1-KD	6	24646353	24646544	192	26	2398	5.5e-05	FE	20720	-	5'	R	R=0.0409,S=0.0150	2.73	ACOT13	24667263-24705293
1C	6	40195803	40196018	216	10	1419	0.021626	FE	293514	-	3'	S	R=0.0180,S=0.0347	1.92	MOCS1	39867354-39902290
1C-KD	6	40195803	40196018	216	10	1719	0.00260337	FE	293514	-	3'	R	R=0.0180,S=0.0036	4.99	MOCS1	39867354-39902290
PIWIL1-KD	6	40195803	40196018	216	10	1413	9.39e-05	FE	293514	-	3'	R	R=0.0180,S=0.0000	-	MOCS1	39867354-39902290
1C	7	74489856	74490056	201	14	303	0.0191273	FE	-207	on_intron	3'	S	R=0.0786,S=0.1534	1.95	WBSCR16	74441226-74490064
1C-KD	7	74489856	74490056	201	14	396	0.0230699	FE	-207	on_intron	3'	R	R=0.0786,S=0.0312	2.51	WBSCR16	74441226-74490064
PIWIL1-KD	7	74489856	74490056	201	14	301	0.0225937	FE	-207	on_intron	3'	R	R=0.0786,S=0.0248	3.16	WBSCR16	74441226-74490064
1C	7	139877374	139877586	213	12	1708	0.03411	FE	540	-	3'	R	R=0.0151,S=0.0059	2.56	JHDM1D	139784546-139876835
1C-KD	7	139877374	139877586	213	12	1684	3.28572e-07	FE	540	-	3'	S	R=0.0151,S=0.0607	4.01	JHDM1D	139784546-139876835
PIWIL1-KD	7	139877374	139877586	213	12	1533	0.000519755	FE	540	-	3'	S	R=0.0151,S=0.0431	2.85	JHDM1D	139784546-139876835
1C	7	155250203	155250340	138	16	553	0.000658993	FE	485	-	5'	R	R=0.1836,S=0.0896	2.05	EN2	155250824-155257526
1C-KD	7	155250203	155250340	138	16	247	1.22e-05	FE	485	-	5'	S	R=0.1836,S=0.5250	2.86	EN2	155250824-155257526
PIWIL1-KD	7	155250203	155250340	138	16	359	0.00156314	FE	485	-	5'	S	R=0.1836,S=0.3158	1.72	EN2	155250824-155257526
1C	8	1772476	1772632	157	13	1019	0.0498639	FE	-489	on_intron	5'	R	R=0.0190,S=0.0067	2.83	ARHGEF10	1772142-1906807
1C-KD	8	1772476	1772632	157	13	1015	6.00779e-07	FE	-489	on_intron	5'	S	R=0.0190,S=0.0894	4.71	ARHGEF10	1772142-1906807
PIWIL1-KD	8	1772476	1772632	157	13	891	2.77679e-10	FE	-489	on_intron	5'	S	R=0.0190,S=0.1237	6.52	ARHGEF10	1772142-1906807
1C	8	19614225	19614389	165	12	244	0.000402169	FE	60263	-	5'	S	R=0.1500,S=0.3537	2.36	INTS10	19674651-19709594
1C-KD	8	19614225	19614389	165	12	230	0.00164751	FE	60263	-	5'	R	R=0.1500,S=0.0333	4.5	INTS10	19674651-19709594
PIWIL1-KD	8	19614225	19614389	165	12	260	0.0469994	FE	60263	-	5'	R	R=0.1500,S=0.0833	1.8	INTS10	19674651-19709594
1C	8	144766666	144766830	165	16	2809	0	FE	-207	exon_intron_boundary	5'	S	R=0.1061,S=0.2556	2.41	ZNF707	144766622-144796068
1C-KD	8	144766666	144766830	165	16	2446	1.27e-35	FE	-207	exon_intron_boundary	5'	R	R=0.1061,S=0.0037	28.49	ZNF707	144766622-144796068
PIWIL1-KD	8	144766666	144766830	165	16	2993	0	FE	-207	exon_intron_boundary	5'	R	R=0.1061,S=0.0429	2.48	ZNF707	144766622-144796068
1C	10	11936170	11936347	178	16	96	0.00197601	FE	174625	-	5'	S	R=0.2885,S=0.5909	2.05	DHTKD1	12110971-12165224
1C-KD	10	11936170	11936347	178	16	140	0.00051381	FE	174625	-	5'	R	R=0.2885,S=0.0682	4.23	DHTKD1	12110971-12165224
PIWIL1-KD	10	11936170	11936347	178	17	156	0.0565231	FE	174625	-	5'	R	R=0.2885,S=0.0000	-	DHTKD1	12110971-12165224
1C	10	99258396	99258557	162	17	2813	0.0133002	FE	-154	-	3'	R	R=0.0175,S=0.0081	2.16	MMS19	99218081-99258551
1C-KD	10	99258396	99258557	162	17	2961	0.0032825	FE	-154	-	3'	S	R=0.0175,S=0.0341	1.95	MMS19	99218081-99258551
PIWIL1-KD	10	99258396	99258557	162	18	3896	0.0504394	FE	-154	-	3'	S	R=0.0175,S=0.0368	2.1	MMS19	99218081-99258551
1C	10	104181833	104182016	184	17	940	0.0285392	FE	-3069	exon_intron_boundary	5'	R	R=0.0398,S=0.0178	2.24	FBXL15	104178946-104182893
1C-KD	10	104181833	104182016	184	17	1009	1.17e-09	FE	-3069	exon_intron_boundary	5'	S	R=0.0398,S=0.1478	3.71	FBXL15	104178946-104182893
PIWIL1-KD	10	104181833	104182016	184	18	1312	0.0535068	FE	-3069	exon_intron_boundary	5'	S	R=0.0398,S=0.0892	2.24	FBXL15	104178946-104182893
1C	10	114710808	114711013	206	18	1505	0.0293788	FE	-1003	intron_exon_boundary	5'	S	R=0.0100,S=0.0239	2.38	TCF7L2	114710009-114927437
1C-KD	10	114710808	114711013	206	18	1705	0.00901053	FE	-1003	intron_exon_boundary	5'	R	R=0.0100,S=0.0008	12.08	TCF7L2	114710009-114927437
PIWIL1-KD	10	114710808	114711013	206	19	2263	6.89492e-09	FE	-1003	intron_exon_boundary	5'	R	R=0.0100,S=0.0000	-	TCF7L2	114710009-114927437
1C	10	118934735	118934886	152	13	420	0.00018246	FE	22115	-	5'	R	R=0.0824,S=0.0061	13.59	KCNK18	118957000-118969810
1C-KD	10	118934735	118934886	152	13	640	1.78e-10	FE	22115	-	5'	S	R=0.0824,S=0.2779	3.37	KCNK18	118957000-118969810
PIWIL1-KD	10	118934735	118934886	152	13	655	2.67e-05	FE	22115	-	5'	S	R=0.0824,S=0.1950	2.37	KCNK18	118957000-118969810
1C	11	575566	575770	205	26	10440	0	FE	14788	-	3'	S	R=0.0292,S=0.0177	1.64	C11orf35	554855-560779
1C-KD	11	575566	575770	205	26	15676	0	FE	14788	-	3'	S	R=0.0292,S=0.0535	1.84	C11orf35	554855-560779
PIWIL1-KD	11	575566	575770	205	26	12640	0	FE	14788	-	3'	S	R=0.0292,S=0.0450	1.54	C11orf35	554855-560779
1C	11	2905682	2905841	160	17	2107	0.00713361	FE	-1428	on_intron	3'	R	R=0.0562,S=0.0360	1.56	CDKN1C	2904443-2907111
1C-KD	11	2905682	2905841	160	17	2463	0	FE	-1428	on_intron	3'	S	R=0.0562,S=0.1231	2.19	CDKN1C	2904443-2907111
PIWIL1-KD	11	2905682	2905841	160	17	2154	8.91e-05	FE	-1428	on_intron	3'	S	R=0.0562,S=0.0978	1.74	CDKN1C	2904443-2907111
1C	11	14665235	14665441	207	18	6986	0.00102591	FE	55	-	3'	R	R=0.0095,S=0.0036	2.62	PSMA1	14515329-14665181
1C-KD	11	14665235	14665441	207	18	8773	0	FE	55	-	3'	S	R=0.0095,S=0.0343	3.59	PSMA1	14515329-14665181
PIWIL1-KD	11	14665235	14665441	207	18	4688	0.0310555	FE	55	-	3'	S	R=0.0095,S=0.0149	1.56	PSMA1	14515329-14665181
1C	11	47664102	47664263	162	26	2054	0.0278494	FE	-72	-	3'	S	R=0.0134,S=0.0261	1.95	MTCH2	47638867-47664175
1C-KD	11	47664102	47664263	162	26	1377	0.00121539	FE	-72	-	3'	R	R=0.0134,S=0.0000	-	MTCH2	47638867-47664175
PIWIL1-KD	11	47664102	47664263	162	26	1865	0.00223953	FE	-72	-	3'	R	R=0.0134,S=0.0016	8.5	MTCH2	47638867-47664175
1C	11	61129452	61129624	173	13	2291	0.000903697	FE	-150	-	5'	R	R=0.0084,S=0.0000	-	TMEM138	61129473-61136683
1C-KD	11	61129452	61129624	173	13	3376	0.0252346	FE	-150	-	5'	S	R=0.0084,S=0.0165	1.98	TMEM138	61129473-61136683
PIWIL1-KD	11	61129452	61129624	173	13	2009	0.0195782	FE	-150	-	5'	S	R=0.0084,S=0.0190	2.27	TMEM138	61129473-61136683
1C	11	119039862	119040069	208	12	1288	0.00414134	FE	-2791	on_intron	5'	S	R=0.0495,S=0.0852	1.72	NLRX1	119037277-119054725
1C-KD	11	119039862	119040069	208	12	763	4.92e-05	FE	-2791	on_intron	5'	R	R=0.0495,S=0.0000	-	NLRX1	119037277-119054725
PIWIL1-KD	11	119039862	119040069	208	12	867	1.69e-06	FE	-2791	on_intron	5'	R	R=0.0495,S=0.0000	-	NLRX1	119037277-119054725
1C	12	7036808	7036982	175	15	10940	0	FE	-3355	on_intron	5'	S	R=0.0114,S=0.0184	1.62	ATN1	7033626-7051484
1C-KD	12	7036808	7036982	175	15	10057	0.00210913	FE	-3355	on_intron	5'	R	R=0.0114,S=0.0063	1.81	ATN1	7033626-7051484
PIWIL1-KD	12	7036808	7036982	175	15	9489	0.00492135	FE	-3355	on_intron	5'	R	R=0.0114,S=0.0067	1.71	ATN1	7033626-7051484
1C	12	46765038	46765227	190	22	3123	0.0336576	FE	-1611	exon_intron_boundary	3'	R	R=0.0030,S=0.0000	-	SLC38A2	46751972-46766650
1C-KD	12	46765038	46765227	190	22	1848	1.16e-11	FE	-1611	exon_intron_boundary	3'	S	R=0.0030,S=0.0489	16.44	SLC38A2	46751972-46766650
PIWIL1-KD	12	46765038	46765227	190	22	2321	0.00240037	FE	-1611	exon_intron_boundary	3'	S	R=0.0030,S=0.0145	4.87	SLC38A2	46751972-46766650
1C	12	53718924	53719079	156	13	1276	0.0329595	FE	277	-	3'	S	R=0.0183,S=0.0345	1.89	AAAS	53701240-53718648
1C-KD	12	53718924	53719079	156	13	1083	0.0293435	FE	277	-	3'	R	R=0.0183,S=0.0051	3.59	AAAS	53701240-53718648
PIWIL1-KD	12	53718924	53719079	156	13	1328	0.0146442	FE	277	-	3'	R	R=0.0183,S=0.0048	3.81	AAAS	53701240-53718648
1C	12	54412228	54412437	210	9	2259	0.00508845	FE	-28028	on_intron	5'	S	R=0.0319,S=0.0531	1.66	HOXC6	54384408-54424607
1C-KD	12	54412228	54412437	210	9	3243	0.0082399	FE	-28028	on_intron	5'	R	R=0.0319,S=0.0184	1.74	HOXC6	54384408-54424607
PIWIL1-KD	12	54412228	54412437	210	9	1885	0.00113663	FE	-28028	on_intron	5'	R	R=0.0319,S=0.0115	2.76	HOXC6	54384408-54424607
1C	12	60952217	60952418	202	8	450	0.000217331	FE	1034253	-	3'	S	R=0.3021,S=0.5000	1.66	RP11	59917059-59917965
1C-KD	12	60952217	60952418	202	8	195	0.0272715	FE	1034253	-	3'	R	R=0.3021,S=0.1919	1.57	RP11	59917059-59917965
PIWIL1-KD	12	60952217	60952418	202	8	150	0.00420183	FE	1034253	-	3'	R	R=0.3021,S=0.1111	2.72	RP11	59917059-59917965
1C	12	96793144	96793330	187	22	4839	0.00132707	FE	-1193	on_intron	3'	S	R=0.0193,S=0.0354	1.83	CDK17	96672039-96794338
1C-KD	12	96793144	96793330	187	22	3037	9.83e-07	FE	-1193	on_intron	3'	R	R=0.0193,S=0.0022	8.9	CDK17	96672039-96794338
PIWIL1-KD	12	96793144	96793330	187	22	3241	0.00240127	FE	-1193	on_intron	3'	R	R=0.0193,S=0.0078	2.47	CDK17	96672039-96794338
1C	12	113295867	113296040	174	5	465	0.000993717	FE	-287855	on_intron	5'	S	R=0.2615,S=0.4090	1.56	RPH3A	113008184-113336686
1C-KD	12	113295867	113296040	174	5	463	5.03e-06	FE	-287855	on_intron	5'	R	R=0.2615,S=0.0931	2.81	RPH3A	113008184-113336686
PIWIL1-KD	12	113295867	113296040	174	5	297	9.55e-09	FE	-287855	on_intron	5'	R	R=0.2615,S=0.0359	7.28	RPH3A	113008184-113336686
1C	12	114886708	114886856	149	7	147	0.0382016	FE	40462	-	3'	S	R=0.1803,S=0.3023	1.68	TBX5	114791736-114846247
1C-KD	12	114886708	114886856	149	7	83	0.0259013	FE	40462	-	3'	R	R=0.1803,S=0.0000	-	TBX5	114791736-114846247
PIWIL1-KD	12	114886708	114886856	149	7	133	0.00299309	FE	40462	-	3'	R	R=0.1803,S=0.0278	6.49	TBX5	114791736-114846247
1C	12	120426646	120426865	220	25	1439	0.042589	FE	784	-	5'	S	R=0.0130,S=0.0300	2.31	CCDC64	120427648-120532298
1C-KD	12	120426646	120426865	220	25	978	0.0329973	FE	784	-	5'	R	R=0.0130,S=0.0015	8.74	CCDC64	120427648-120532298
PIWIL1-KD	12	120426646	120426865	220	25	1018	0.0081584	FE	784	-	5'	R	R=0.0130,S=0.0000	-	CCDC64	120427648-120532298
1C	12	128359053	128359259	207	7	414	7.57e-05	FE	392690	-	5'	S	R=0.2807,S=0.4833	1.72	TMEM132C	128751948-129192460
1C-KD	12	128359053	128359259	207	7	340	2.82e-08	FE	392690	-	5'	R	R=0.2807,S=0.0575	4.88	TMEM132C	128751948-129192460
PIWIL1-KD	12	128359053	128359259	207	7	230	0.00900317	FE	392690	-	5'	R	R=0.2807,S=0.1552	1.81	TMEM132C	128751948-129192460
1C	14	21539089	21539302	214	6	2238	0.000837846	FE	-872	on_intron	5'	R	R=0.0331,S=0.0132	2.51	ARHGEF40	21538429-21558399
1C-KD	14	21539089	21539302	214	6	2894	3.15e-08	FE	-872	on_intron	5'	S	R=0.0331,S=0.0804	2.43	ARHGEF40	21538429-21558399
PIWIL1-KD	14	21539089	21539302	214	6	1843	1.96e-07	FE	-872	on_intron	5'	S	R=0.0331,S=0.0902	2.73	ARHGEF40	21538429-21558399
1C	14	36989325	36989495	171	13	749	0.00327061	FE	-1028	exon_intron_boundary	3'	S	R=0.0881,S=0.1500	1.7	NKX2-1	36985602-36990354
1C-KD	14	36989325	36989495	171	13	1099	7.22027e-10	FE	-1028	exon_intron_boundary	3'	R	R=0.0881,S=0.0104	8.48	NKX2-1	36985602-36990354
PIWIL1-KD	14	36989325	36989495	171	13	851	4.87699e-13	FE	-1028	exon_intron_boundary	3'	R	R=0.0881,S=0.0000	-	NKX2-1	36985602-36990354
1C	14	71275829	71276012	184	25	2554	0.00033732	FE	-393	exon_intron_boundary	3'	R	R=0.0124,S=0.0013	9.31	MAP3K9	71194831-71276223
1C-KD	14	71275829	71276012	184	25	2027	9.73e-16	FE	-393	exon_intron_boundary	3'	S	R=0.0124,S=0.0850	6.86	MAP3K9	71194831-71276223
PIWIL1-KD	14	71275829	71276012	184	25	1894	0.0126146	FE	-393	exon_intron_boundary	3'	S	R=0.0124,S=0.0261	2.11	MAP3K9	71194831-71276223
1C	14	75469878	75470081	204	11	3004	0.0224908	FE	-466	intron_exon_boundary	5'	R	R=0.0152,S=0.0077	1.97	EIF2B2	75469614-75476292
1C-KD	14	75469878	75470081	204	11	3931	2.02126e-05	FE	-466	intron_exon_boundary	5'	S	R=0.0152,S=0.0386	2.55	EIF2B2	75469614-75476292
PIWIL1-KD	14	75469878	75470081	204	11	2625	0.000324691	FE	-466	intron_exon_boundary	5'	S	R=0.0152,S=0.0362	2.38	EIF2B2	75469614-75476292
1C	14	77564514	77564675	162	20	3647	0.00258448	FE	-234	on_exon	5'	R	R=0.0117,S=0.0035	3.33	KIAA1737	77564440-77583630
1C-KD	14	77564514	77564675	162	20	4286	1.96e-07	FE	-234	on_exon	5'	S	R=0.0117,S=0.0381	3.26	KIAA1737	77564440-77583630
PIWIL1-KD	14	77564514	77564675	162	20	2863	0.000127002	FE	-234	on_exon	5'	S	R=0.0117,S=0.0315	2.69	KIAA1737	77564440-77583630
1C	14	101252612	101252819	208	6	336	0.00335842	FE	198863	-	3'	S	R=0.2525,S=0.4008	1.59	BEGAIN	101003486-101053750
1C-KD	14	101252612	101252819	208	6	351	1.58e-15	FE	198863	-	3'	R	R=0.2525,S=0.0000	-	BEGAIN	101003486-101053750
PIWIL1-KD	14	101252612	101252819	208	6	283	2.6e-09	FE	198863	-	3'	R	R=0.2525,S=0.0217	11.62	BEGAIN	101003486-101053750
1C	15	34659057	34659252	196	10	1367	0.00137108	FE	-421	intron_exon_boundary	3'	S	R=0.0945,S=0.1440	1.52	LPCAT4	34651110-34659479
1C-KD	15	34659057	34659252	196	10	1768	3.02e-07	FE	-421	intron_exon_boundary	3'	R	R=0.0945,S=0.0352	2.69	LPCAT4	34651110-34659479
PIWIL1-KD	15	34659057	34659252	196	10	1105	1.01e-09	FE	-421	intron_exon_boundary	3'	R	R=0.0945,S=0.0139	6.78	LPCAT4	34651110-34659479
1C	15	48936791	48936982	192	18	4126	0	FE	233102	-	5'	R	R=0.0855,S=0.0469	1.82	EID1	49170083-49172380
1C-KD	15	48936791	48936982	192	18	2853	0	FE	233102	-	5'	S	R=0.0855,S=0.1666	1.95	EID1	49170083-49172380
PIWIL1-KD	15	48936791	48936982	192	18	2928	0	FE	233102	-	5'	S	R=0.0855,S=0.1411	1.65	EID1	49170083-49172380
1C	15	65067568	65067743	176	20	2818	0.000595545	FE	-217	on_intron	3'	R	R=0.0237,S=0.0084	2.81	RBPMS2	65032091-65067786
1C-KD	15	65067568	65067743	176	20	3302	0.000202667	FE	-217	on_intron	3'	S	R=0.0237,S=0.0461	1.95	RBPMS2	65032091-65067786
PIWIL1-KD	15	65067568	65067743	176	20	2432	0.00126911	FE	-217	on_intron	3'	S	R=0.0237,S=0.0452	1.91	RBPMS2	65032091-65067786
1C	15	78423983	78424133	151	15	1224	0.00489135	FE	98	-	3'	R	R=0.0122,S=0.0000	-	CIB2	78396948-78423886
1C-KD	15	78423983	78424133	151	15	1067	0.0131984	FE	98	-	3'	S	R=0.0122,S=0.0325	2.66	CIB2	78396948-78423886
PIWIL1-KD	15	78423983	78424133	151	15	1203	7.75e-07	FE	98	-	3'	S	R=0.0122,S=0.0652	5.34	CIB2	78396948-78423886
1C	15	90233823	90234035	213	15	1240	0.00816989	FE	-190	-	3'	S	R=0.0114,S=0.0360	3.17	PEX11A	90220995-90234014
1C-KD	15	90233823	90234035	213	15	1433	0.0135938	FE	-190	-	3'	R	R=0.0114,S=0.0009	12.28	PEX11A	90220995-90234014
PIWIL1-KD	15	90233823	90234035	213	15	808	0.035672	FE	-190	-	3'	R	R=0.0114,S=0.0000	-	PEX11A	90220995-90234014
1C	16	3078548	3078718	171	7	460	0.0339991	FE	-6993	intron_exon_boundary	3'	R	R=0.0714,S=0.0341	2.1	CCDC64B	3077868-3085542
1C-KD	16	3078548	3078718	171	7	367	0.00288232	FE	-6993	intron_exon_boundary	3'	S	R=0.0714,S=0.1637	2.29	CCDC64B	3077868-3085542
PIWIL1-KD	16	3078548	3078718	171	7	387	0.00546433	FE	-6993	intron_exon_boundary	3'	S	R=0.0714,S=0.1518	2.13	CCDC64B	3077868-3085542
1C	16	53164191	53164366	176	18	6257	0	FE	-75420	on_intron	5'	S	R=0.0316,S=0.0859	2.72	CHD9	53088945-53361413
1C-KD	16	53164191	53164366	176	18	6160	2.05e-07	FE	-75420	on_intron	5'	R	R=0.0316,S=0.0129	2.46	CHD9	53088945-53361413
PIWIL1-KD	16	53164191	53164366	176	18	4887	2.59e-10	FE	-75420	on_intron	5'	R	R=0.0316,S=0.0074	4.27	CHD9	53088945-53361413
1C	16	57496570	57496762	193	22	6113	0.00701376	FE	-462	exon_intron_boundary	5'	R	R=0.0071,S=0.0027	2.61	POLR2C	57496299-57505922
1C-KD	16	57496570	57496762	193	22	6250	6.86e-06	FE	-462	exon_intron_boundary	5'	S	R=0.0071,S=0.0198	2.78	POLR2C	57496299-57505922
PIWIL1-KD	16	57496570	57496762	193	22	5467	1.67e-22	FE	-462	exon_intron_boundary	5'	S	R=0.0071,S=0.0479	6.74	POLR2C	57496299-57505922
1C	16	89284291	89284456	166	10	4036	4.5e-05	FE	-344	exon_intron_boundary	5'	R	R=0.0290,S=0.0117	2.48	ZNF778	89284111-89295363
1C-KD	16	89284291	89284456	166	10	3714	0	FE	-344	exon_intron_boundary	5'	S	R=0.0290,S=0.0717	2.48	ZNF778	89284111-89295363
PIWIL1-KD	16	89284291	89284456	166	10	3917	0.000267119	FE	-344	exon_intron_boundary	5'	S	R=0.0290,S=0.0503	1.74	ZNF778	89284111-89295363
1C	17	17183581	17183797	217	15	906	0.0243515	FE	-1025	on_intron	3'	R	R=0.0441,S=0.0212	2.08	COPS3	17150134-17184607
1C-KD	17	17183581	17183797	217	15	691	0.000704147	FE	-1025	on_intron	3'	S	R=0.0441,S=0.1083	2.45	COPS3	17150134-17184607
PIWIL1-KD	17	17183581	17183797	217	15	1106	0.0131194	FE	-1025	on_intron	3'	S	R=0.0441,S=0.0770	1.75	COPS3	17150134-17184607
1C	17	28257692	28257893	202	7	695	0.0111979	FE	-1674	on_intron	5'	R	R=0.0233,S=0.0023	10.16	EFCAB5	28256218-28435470
1C-KD	17	28257692	28257893	202	7	740	0.017321	FE	-1674	on_intron	5'	S	R=0.0233,S=0.0560	2.41	EFCAB5	28256218-28435470
PIWIL1-KD	17	28257692	28257893	202	7	517	0.000150384	FE	-1674	on_intron	5'	S	R=0.0233,S=0.1004	4.32	EFCAB5	28256218-28435470
1C	17	30677387	30677597	211	11	3383	0.000346711	FE	8199	-	3'	S	R=0.0211,S=0.0427	2.02	C17orf75	30658392-30669189
1C-KD	17	30677387	30677597	211	11	4118	0.00312663	FE	8199	-	3'	R	R=0.0211,S=0.0101	2.1	C17orf75	30658392-30669189
PIWIL1-KD	17	30677387	30677597	211	11	2568	2.78e-07	FE	8199	-	3'	R	R=0.0211,S=0.0014	15.15	C17orf75	30658392-30669189
1C	17	37756234	37756369	136	7	253	0.00381336	FE	19498	-	5'	S	R=0.3067,S=0.4831	1.58	AC087491.2	37775866-37778766
1C-KD	17	37756234	37756369	136	7	120	0.0173175	FE	19498	-	5'	R	R=0.3067,S=0.1333	2.3	AC087491.2	37775866-37778766
PIWIL1-KD	17	37756234	37756369	136	7	122	0.0421202	FE	19498	-	5'	R	R=0.3067,S=0.1702	1.8	AC087491.2	37775866-37778766
1C	17	37761853	37761988	136	10	533	0.0392606	FE	-2342	on_exon	3'	R	R=0.1232,S=0.0785	1.57	NEUROD2	37760021-37764196
1C-KD	17	37761853	37761988	136	10	353	2.63e-06	FE	-2342	on_exon	3'	S	R=0.1232,S=0.3349	2.72	NEUROD2	37760021-37764196
PIWIL1-KD	17	37761853	37761988	136	10	469	0.00279301	FE	-2342	on_exon	3'	S	R=0.1232,S=0.2296	1.86	NEUROD2	37760021-37764196
1C	17	73585370	73585569	200	27	3357	2.67e-06	FE	-1429	on_exon	5'	S	R=0.0224,S=0.0530	2.36	MYO15B	73584139-73622923
1C-KD	17	73585370	73585569	200	27	2890	0.0280839	FE	-1429	on_exon	5'	R	R=0.0224,S=0.0142	1.58	MYO15B	73584139-73622923
PIWIL1-KD	17	73585370	73585569	200	27	3177	0.018772	FE	-1429	on_exon	5'	R	R=0.0224,S=0.0136	1.65	MYO15B	73584139-73622923
1C	17	79849517	79849686	170	29	3996	0.00207072	FE	56	-	3'	S	R=0.0191,S=0.0347	1.81	THOC4	79845713-79849462
1C-KD	17	79849517	79849686	170	29	3264	0.00527342	FE	56	-	3'	R	R=0.0191,S=0.0087	2.19	THOC4	79845713-79849462
PIWIL1-KD	17	79849517	79849686	170	29	4227	0.00256795	FE	56	-	3'	R	R=0.0191,S=0.0086	2.23	THOC4	79845713-79849462
1C	18	907463	907645	183	9	331	0.0124782	FE	-3230	on_intron	5'	R	R=0.1972,S=0.0962	2.05	ADCYAP1	904414-912173
1C-KD	18	907463	907645	183	9	290	0.0108074	FE	-3230	on_intron	5'	S	R=0.1972,S=0.3333	1.69	ADCYAP1	904414-912173
PIWIL1-KD	18	907463	907645	183	9	233	0.011037	FE	-3230	on_intron	5'	S	R=0.1972,S=0.3395	1.72	ADCYAP1	904414-912173
1C	18	12948264	12948483	220	27	3575	0.00859517	FE	-499	on_intron	5'	S	R=0.0136,S=0.0245	1.8	SEH1L	12947983-12987533
1C-KD	18	12948264	12948483	220	27	3735	9.2e-06	FE	-499	on_intron	5'	R	R=0.0136,S=0.0016	8.45	SEH1L	12947983-12987533
PIWIL1-KD	18	12948264	12948483	220	27	2919	0.0454802	FE	-499	on_intron	5'	R	R=0.0136,S=0.0078	1.75	SEH1L	12947983-12987533
1C	19	1286161	1286335	175	32	2134	7.04e-05	FE	-166	-	5'	R	R=0.0681,S=0.0269	2.53	EFNA2	1286168-1299944
1C-KD	19	1286161	1286335	175	32	1609	2.9e-09	FE	-166	-	5'	S	R=0.0681,S=0.1784	2.62	EFNA2	1286168-1299944
PIWIL1-KD	19	1286161	1286335	175	32	1172	0.00140765	FE	-166	-	5'	S	R=0.0681,S=0.1193	1.75	EFNA2	1286168-1299944
1C	19	13208477	13208635	159	10	714	0.0267703	FE	-102050	on_exon	5'	S	R=0.0398,S=0.0734	1.84	NFIX	13106584-13209610
1C-KD	19	13208477	13208635	159	10	752	0.00314969	FE	-102050	on_exon	5'	R	R=0.0398,S=0.0080	4.99	NFIX	13106584-13209610
PIWIL1-KD	19	13208477	13208635	159	10	651	6.49e-05	FE	-102050	on_exon	5'	R	R=0.0398,S=0.0000	-	NFIX	13106584-13209610
1C	19	17346072	17346226	155	10	1075	0.0114285	FE	-10078	on_intron	3'	S	R=0.0287,S=0.0681	2.37	NR2F6	17342694-17356151
1C-KD	19	17346072	17346226	155	10	688	0.000747127	FE	-10078	on_intron	3'	R	R=0.0287,S=0.0000	-	NR2F6	17342694-17356151
PIWIL1-KD	19	17346072	17346226	155	10	770	0.00572346	FE	-10078	on_intron	3'	R	R=0.0287,S=0.0036	8.05	NR2F6	17342694-17356151
1C	19	19753727	19753881	155	5	193	3.82e-05	FE	-727	on_intron	3'	S	R=0.1731,S=0.4382	2.53	GMIP	19740288-19754455
1C-KD	19	19753727	19753881	155	5	140	0.00311834	FE	-727	on_intron	3'	R	R=0.1731,S=0.0000	-	GMIP	19740288-19754455
PIWIL1-KD	19	19753727	19753881	155	5	191	0.016918	FE	-727	on_intron	3'	R	R=0.1731,S=0.0690	2.51	GMIP	19740288-19754455
1C	19	22943268	22943469	202	9	424	9.29e-05	FE	-9515	on_intron	3'	R	R=0.1212,S=0.0240	5.06	ZNF99	22939007-22952784
1C-KD	19	22943268	22943469	202	9	425	0.00179775	FE	-9515	on_intron	3'	S	R=0.1212,S=0.2389	1.97	ZNF99	22939007-22952784
PIWIL1-KD	19	22943268	22943469	202	9	304	0.025674	FE	-9515	on_intron	3'	S	R=0.1212,S=0.1977	1.63	ZNF99	22939007-22952784
1C	19	58513553	58513754	202	15	9748	0.00159417	FE	-324	on_exon	5'	R	R=0.0100,S=0.0050	2	CTD	58513429-58522600
1C-KD	19	58513553	58513754	202	15	9010	0	FE	-324	on_exon	5'	S	R=0.0100,S=0.0336	3.35	CTD	58513429-58522600
PIWIL1-KD	19	58513553	58513754	202	15	8236	0	FE	-324	on_exon	5'	S	R=0.0100,S=0.0362	3.61	CTD	58513429-58522600
1C	20	4066216	4066369	154	6	477	0.0176892	FE	10405	-	3'	S	R=0.0533,S=0.1030	1.93	RP11	4050799-4055812
1C-KD	20	4066216	4066369	154	6	694	0.00226551	FE	10405	-	3'	R	R=0.0533,S=0.0133	4	RP11	4050799-4055812
PIWIL1-KD	20	4066216	4066369	154	6	569	0.000492684	FE	10405	-	3'	R	R=0.0533,S=0.0062	8.66	RP11	4050799-4055812
1C	20	4598628	4598801	174	5	440	0.00108572	FE	68082	-	5'	S	R=0.2055,S=0.3303	1.61	PRNP	4666882-4682236
1C-KD	20	4598628	4598801	174	5	591	0.00173455	FE	68082	-	5'	R	R=0.2055,S=0.1183	1.74	PRNP	4666882-4682236
PIWIL1-KD	20	4598628	4598801	174	5	588	0.000426203	FE	68082	-	5'	R	R=0.2055,S=0.1057	1.94	PRNP	4666882-4682236
1C	20	25085136	25085299	164	5	546	0.0108907	FE	22141	-	3'	S	R=0.0661,S=0.1223	1.85	VSX1	25051521-25062996
1C-KD	20	25085136	25085299	164	5	472	1.33e-05	FE	22141	-	3'	R	R=0.0661,S=0.0000	-	VSX1	25051521-25062996
PIWIL1-KD	20	25085136	25085299	164	5	518	0.0190644	FE	22141	-	3'	R	R=0.0661,S=0.0275	2.4	VSX1	25051521-25062996
1C	20	31216025	31216159	135	5	146	0.000457209	FE	134033	-	5'	S	R=0.3125,S=0.5909	1.89	DNMT3B	31350191-31397162
1C-KD	20	31216025	31216159	135	5	147	0.000585839	FE	134033	-	5'	R	R=0.3125,S=0.0896	3.49	DNMT3B	31350191-31397162
PIWIL1-KD	20	31216025	31216159	135	5	112	0.023089	FE	134033	-	5'	R	R=0.3125,S=0.1250	2.5	DNMT3B	31350191-31397162
1C	20	60697712	60697900	189	21	2879	6.94e-05	FE	-382	exon_intron_boundary	5'	S	R=0.0163,S=0.0393	2.4	LSM14B	60697517-60710434
1C-KD	20	60697712	60697900	189	21	3301	5.66e-08	FE	-382	exon_intron_boundary	5'	R	R=0.0163,S=0.0006	28.94	LSM14B	60697517-60710434
PIWIL1-KD	20	60697712	60697900	189	21	2703	6.92e-06	FE	-382	exon_intron_boundary	5'	R	R=0.0163,S=0.0009	19.17	LSM14B	60697517-60710434
1C	22	18957829	18957995	167	26	1826	3.45e-07	FE	33764	-	3'	R	R=0.0221,S=0.0000	-	PRODH	18900294-18924066
1C-KD	22	18957829	18957995	167	26	1208	1.53e-06	FE	33764	-	3'	S	R=0.0221,S=0.0807	3.66	PRODH	18900294-18924066
PIWIL1-KD	22	18957829	18957995	167	26	2006	0.0177408	FE	33764	-	3'	S	R=0.0221,S=0.0375	1.7	PRODH	18900294-18924066
1C	22	37448089	37448231	143	11	700	0.000825457	FE	-451	on_intron	5'	S	R=0.0329,S=0.0963	2.92	KCTD17	37447779-37459430
1C-KD	22	37448089	37448231	143	11	410	0.0145163	FE	-451	on_intron	5'	R	R=0.0329,S=0.0000	-	KCTD17	37447779-37459430
PIWIL1-KD	22	37448089	37448231	143	11	497	0.0143811	FE	-451	on_intron	5'	R	R=0.0329,S=0.0039	8.36	KCTD17	37447779-37459430
1C	22	43116675	43116842	168	20	823	0.0383356	FE	-628	on_intron	3'	R	R=0.0424,S=0.0213	1.99	A4GALT	43088127-43117304
1C-KD	22	43116675	43116842	168	20	572	0.000283162	FE	-628	on_intron	3'	S	R=0.0424,S=0.1371	3.23	A4GALT	43088127-43117304
PIWIL1-KD	22	43116675	43116842	168	20	862	0.0082508	FE	-628	on_intron	3'	S	R=0.0424,S=0.0797	1.88	A4GALT	43088127-43117304
1C	22	45664667	45664802	136	7	180	0.0326334	FE	16062	-	5'	R	R=0.0702,S=0.0081	8.63	UPK3A	45680863-45691755
1C-KD	22	45664667	45664802	136	7	108	0.00190945	FE	16062	-	5'	S	R=0.0702,S=0.2941	4.19	UPK3A	45680863-45691755
PIWIL1-KD	22	45664667	45664802	136	7	126	0.0218333	FE	16062	-	5'	S	R=0.0702,S=0.2029	2.89	UPK3A	45680863-45691755
1C	22	48482792	48482983	192	5	518	3.05e-05	FE	599933	-	3'	R	R=0.1290,S=0.0332	3.88	LL22NC03-75H12.2	47857048-47882860
1C-KD	22	48482792	48482983	192	5	473	9.12e-08	FE	599933	-	3'	S	R=0.1290,S=0.3320	2.57	LL22NC03-75H12.2	47857048-47882860
PIWIL1-KD	22	48482792	48482983	192	5	459	0.00522019	FE	599933	-	3'	S	R=0.1290,S=0.2149	1.67	LL22NC03-75H12.2	47857048-47882860
1C	X	11776353	11776528	176	16	2108	0.000506626	FE	-249	exon_intron_boundary	5'	S	R=0.0137,S=0.0393	2.87	MSL3	11776278-11793870
1C-KD	X	11776353	11776528	176	16	2149	0.0128693	FE	-249	exon_intron_boundary	5'	R	R=0.0137,S=0.0040	3.41	MSL3	11776278-11793870
PIWIL1-KD	X	11776353	11776528	176	16	1467	0.000703065	FE	-249	exon_intron_boundary	5'	R	R=0.0137,S=0.0000	-	MSL3	11776278-11793870
1C	X	46434648	46434844	197	23	2318	2.7e-05	FE	-1624	on_exon	5'	R	R=0.0180,S=0.0011	16.69	CHST7	46433219-46457843
1C-KD	X	46434648	46434844	197	23	2200	0.00120164	FE	-1624	on_exon	5'	S	R=0.0180,S=0.0395	2.2	CHST7	46433219-46457843
PIWIL1-KD	X	46434648	46434844	197	23	2096	2.56e-11	FE	-1624	on_exon	5'	S	R=0.0180,S=0.0793	4.41	CHST7	46433219-46457843
Samples: RASSF1C=NCI-H1299 over-expressing RASSF1C; RASSF1C-KD=NCI-H1299 cells with RASSF1C knocked down; PIWILI-KD=NCI-H1299 cells with PIWIL1 knocked down; R=NCI-H1299 control (Reference); Legend: Chr#: chromosome number; Start-end: starting-ending position; Len: length of CpG region; #CpGs: number of CpGs in the region; +&-hits: number of CpG hits per region; Pr: p-value statistical tes; Test:…
